# Supplementary material for: Dysferlin Protein–Protein Interaction Pathways in the Organ of Corti and Spiral Ganglion Intersect with Alzheimer’s Protein Pathways
Source: Int J Mol Sci. 2025 Sep 30;26(19):9559. doi: 10.3390/ijms26199559 (PMC12524998; doi:10.3390/ijms26199559)
Supplement: Supplementary file 1 [file ijms-26-09559-s001.zip]

Archive with 1 entries (1 files):
- ijms-3797028-supplementary.docx
